# Supplementary material for: Relationship between the lipid composition of maternal plasma and infant plasma through breast milk
Source: Metabolomics. 2019 Sep 25;15(10):129. doi: 10.1007/s11306-019-1589-z (PMC6761246; doi:10.1007/s11306-019-1589-z)
Supplement: Supplementary file 1 — Supplementary material 1 (XLSX 25 kb) [file 11306_2019_1589_MOESM1_ESM.xlsx]

## Sheet: Sheet1
		Breast milk lipids
		FA(24:3)	DG(28:0)	DG(30:0)	DG(36:1)	DG(36:2)	DG(36:3)	PE(40:6) & PC(37:6)	PE(34:1) & PC(31:1)	TG(36:0)	TG(42:0)	TG(43:0)	TG(44:0)	TG(46:0)	TG(54:3)	TG(54:4)	TG(55:3)	TG(56:3)	TG(56:4)	TG(57:3)
Mothers' plasma	CE(16:1)	0.23	0.35	0.4	-0.41	-0.57	-0.39	-0.05	-0.05	0.28	0.37	0.61	0.44	0.54	-0.59	-0.54	-0.38	-0.52	-0.47	-0.24
	CE(17:1)	0.17	0.48	0.49	-0.33	-0.5	-0.48	-0.19	0.02	0.36	0.45	0.64	0.5	0.56	-0.52	-0.56	-0.46	-0.45	-0.44	-0.36
	CE(18:2)	-0.26	-0.32	-0.34	0.44	0.57	0.45	0.15	0.28	-0.37	-0.36	-0.57	-0.48	-0.58	0.61	0.56	0.39	0.58	0.52	0.49
	CE(18:3)	0.35	0.41	0.5	-0.28	-0.47	-0.3	-0.01	0	0.26	0.4	0.63	0.48	0.56	-0.49	-0.42	-0.29	-0.34	-0.25	-0.2
	Cholesterol	0.34	-0.11	-0.04	0.22	0.12	0.08	-0.12	0.48	-0.23	-0.14	0.03	-0.09	-0.03	0.11	0.08	0.19	0.16	0.2	0.13
	DG(32:0)	0.51	0.27	0.33	-0.32	-0.49	-0.32	-0.28	-0.25	0.38	0.33	0.62	0.47	0.61	-0.52	-0.42	-0.37	-0.45	-0.42	-0.4
	DG(32:2)	0.63	0.06	0.16	-0.13	-0.35	-0.15	-0.23	-0.25	0.15	0.08	0.44	0.26	0.52	-0.43	-0.28	-0.19	-0.37	-0.29	-0.34
	DG(33:1)	0.51	0.19	0.27	-0.13	-0.32	-0.27	-0.22	-0.09	0.25	0.17	0.53	0.33	0.53	-0.36	-0.33	-0.23	-0.27	-0.27	-0.32
	DG(34:0)	0.54	0.26	0.33	-0.33	-0.49	-0.34	-0.43	-0.22	0.3	0.33	0.62	0.48	0.63	-0.51	-0.41	-0.33	-0.42	-0.4	-0.44
	DG(34:1)	0.43	0.24	0.3	-0.32	-0.49	-0.27	-0.33	-0.3	0.32	0.3	0.54	0.44	0.61	-0.53	-0.38	-0.37	-0.45	-0.4	-0.38
	DG(35:1)	0.52	0.24	0.34	-0.2	-0.4	-0.29	-0.24	-0.05	0.25	0.24	0.56	0.39	0.59	-0.44	-0.37	-0.26	-0.33	-0.28	-0.38
	DG(36:1)	0.54	0.21	0.25	-0.24	-0.38	-0.19	-0.47	-0.17	0.29	0.25	0.48	0.35	0.49	-0.41	-0.27	-0.33	-0.3	-0.27	-0.36
	DG(42:10)	0.39	0.25	0.31	-0.38	-0.52	-0.31	-0.01	-0.1	0.25	0.28	0.59	0.38	0.49	-0.56	-0.45	-0.26	-0.46	-0.39	-0.35
	DG(44:11)	0.2	0.43	0.5	-0.44	-0.62	-0.48	-0.03	-0.23	0.35	0.46	0.68	0.56	0.67	-0.63	-0.6	-0.38	-0.53	-0.5	-0.32
	lyso-PC(16:1)	0.13	0.27	0.35	-0.24	-0.45	-0.33	0.02	-0.25	0.19	0.28	0.44	0.39	0.52	-0.47	-0.43	-0.21	-0.37	-0.33	-0.25
	lyso-PC-P(18:0)*	0.06	-0.37	-0.39	0.53	0.56	0.34	-0.29	0.1	-0.26	-0.4	-0.42	-0.42	-0.4	0.59	0.52	0.41	0.58	0.46	0.28
	PA(44:8)	-0.27	-0.09	-0.02	-0.08	-0.17	0.13	0.52	-0.19	-0.15	-0.12	-0.1	-0.03	0.05	-0.23	-0.06	0.07	-0.17	-0.05	-0.01
	PC(30:0) & PE(33:0)	0.39	0.25	0.31	-0.38	-0.52	-0.31	-0.01	-0.1	0.25	0.28	0.59	0.38	0.49	-0.56	-0.45	-0.26	-0.46	-0.39	-0.35
	PC(32:1) & PE(35:1)	0.2	0.43	0.5	-0.44	-0.62	-0.48	-0.03	-0.23	0.35	0.46	0.68	0.56	0.67	-0.63	-0.6	-0.38	-0.53	-0.5	-0.32
	PC(34:1) & PE(37:1)	-0.01	0.46	0.42	-0.35	-0.47	-0.53	-0.2	-0.2	0.49	0.48	0.57	0.5	0.5	-0.43	-0.53	-0.4	-0.38	-0.38	-0.32
	PC(34:3) & PE(37:3)	0.16	0.4	0.49	-0.29	-0.51	-0.34	0.1	-0.2	0.25	0.39	0.54	0.48	0.57	-0.53	-0.48	-0.28	-0.39	-0.31	-0.24
	PC(34:4) & PE(37:4)	0.21	0.38	0.46	-0.38	-0.55	-0.37	0.13	-0.17	0.32	0.4	0.59	0.51	0.6	-0.58	-0.54	-0.38	-0.53	-0.5	-0.21
	PC(35:2)	-0.09	0.44	0.5	-0.08	-0.14	-0.27	-0.01	0.1	0.19	0.39	0.36	0.33	0.27	-0.1	-0.21	-0.17	0.06	-0.01	-0.21
	PC(36:1) & PE(39:1)	0.13	0.51	0.5	-0.34	-0.46	-0.48	-0.22	-0.13	0.5	0.52	0.6	0.55	0.54	-0.44	-0.51	-0.44	-0.35	-0.35	-0.37
	PC(37:4)	-0.03	0.51	0.59	-0.28	-0.29	-0.51	-0.05	0	0.28	0.48	0.5	0.5	0.41	-0.27	-0.44	-0.21	-0.16	-0.19	-0.39
	PC-O(34:3) & ‑P(34:2)	-0.31	-0.18	-0.22	0.42	0.5	0.26	-0.05	0.15	-0.22	-0.2	-0.49	-0.28	-0.41	0.58	0.43	0.28	0.5	0.34	0.34
	PC-O(40:5)	-0.02	-0.15	-0.24	0.3	0.46	0.09	-0.34	-0.01	-0.05	-0.15	-0.28	-0.27	-0.39	0.53	0.36	0.25	0.5	0.39	0.1
	PC-O(42:5) & ‑P(42:4)	0.11	-0.25	-0.32	0.35	0.43	0.17	-0.31	-0.1	-0.09	-0.23	-0.25	-0.31	-0.37	0.5	0.41	0.3	0.49	0.42	0.11
	PC-P(36:1) & ‑O(36:2)	-0.1	-0.05	-0.17	0.34	0.45	0.07	-0.3	0.21	0.03	-0.06	-0.33	-0.22	-0.4	0.54	0.31	0.1	0.48	0.34	0.09
	PC-P(40:3)	-0.08	-0.39	-0.46	0.36	0.47	0.27	-0.08	-0.05	-0.2	-0.36	-0.43	-0.44	-0.5	0.53	0.46	0.41	0.48	0.47	0.23
	PC-P(42:3) & ‑O(42:4)	0.06	-0.25	-0.3	0.41	0.48	0.3	-0.13	-0.04	-0.15	-0.26	-0.28	-0.37	-0.41	0.51	0.47	0.3	0.56	0.53	0.23
	PE(36:0) & PC(33:0)	0.25	0.5	0.57	-0.29	-0.49	-0.51	-0.19	0.06	0.34	0.5	0.72	0.57	0.66	-0.49	-0.56	-0.41	-0.4	-0.45	-0.36
	PE(36:1) & PC(33:1)	0.22	0.53	0.58	-0.4	-0.58	-0.55	-0.17	-0.13	0.47	0.54	0.75	0.63	0.72	-0.58	-0.62	-0.49	-0.47	-0.5	-0.42
	PE(38:0) & PC(35:0)	0.09	0.33	0.37	-0.21	-0.35	-0.43	-0.21	-0.06	0.24	0.36	0.51	0.38	0.41	-0.29	-0.4	-0.23	-0.19	-0.25	-0.26
	PE(38:1) & PC(35:1)	0.19	0.58	0.62	-0.35	-0.51	-0.57	-0.21	0.01	0.45	0.57	0.76	0.61	0.63	-0.48	-0.58	-0.42	-0.34	-0.37	-0.42
	PE(36:0) & PC(33:0)	0.25	0.5	0.57	-0.29	-0.49	-0.51	-0.19	0.06	0.34	0.5	0.72	0.57	0.66	-0.49	-0.56	-0.41	-0.4	-0.45	-0.36
	PE(36:1) & PC(33:1)	0.22	0.53	0.58	-0.4	-0.58	-0.55	-0.17	-0.13	0.47	0.54	0.75	0.63	0.72	-0.58	-0.62	-0.49	-0.47	-0.5	-0.42
	PE(38:0) & PC(35:0)	0.09	0.33	0.37	-0.21	-0.35	-0.43	-0.21	-0.06	0.24	0.36	0.51	0.38	0.41	-0.29	-0.4	-0.23	-0.19	-0.25	-0.26
	PE(38:1) & PC(35:1)	0.19	0.58	0.62	-0.35	-0.51	-0.57	-0.21	0.01	0.45	0.57	0.76	0.61	0.63	-0.48	-0.58	-0.42	-0.34	-0.37	-0.42
	PE(38:3) & PC(35:3)	0.15	0.49	0.57	-0.31	-0.49	-0.48	-0.06	0	0.34	0.47	0.67	0.53	0.62	-0.49	-0.53	-0.37	-0.34	-0.35	-0.34
	PE(40:3) & PC(37:3)	0.13	0.54	0.59	-0.25	-0.37	-0.45	-0.08	0.03	0.32	0.49	0.67	0.49	0.49	-0.34	-0.43	-0.27	-0.18	-0.19	-0.3
	PG(52:4)**	-0.09	-0.29	-0.19	-0.03	-0.06	0.26	0.58	-0.12	-0.28	-0.29	-0.15	-0.2	-0.05	-0.15	0.06	0.23	-0.12	0.01	0.16
	PI(32:0) & PA(45:10)	0.38	0.46	0.49	-0.37	-0.49	-0.45	-0.21	-0.15	0.44	0.5	0.66	0.56	0.56	-0.52	-0.54	-0.47	-0.5	-0.53	-0.4
	PI(32:1)	0.32	0.4	0.47	-0.37	-0.55	-0.41	0	-0.14	0.35	0.41	0.67	0.5	0.63	-0.58	-0.55	-0.39	-0.51	-0.48	-0.27
	PI(35:2)	0.39	0.18	0.3	-0.3	-0.47	-0.14	0.12	-0.15	0.17	0.21	0.53	0.33	0.5	-0.51	-0.31	-0.2	-0.37	-0.28	-0.16
	PS(38:3)	0.43	0.32	0.43	-0.38	-0.53	-0.31	0.01	-0.13	0.24	0.31	0.59	0.49	0.64	-0.62	-0.48	-0.32	-0.53	-0.44	-0.46
	SM(43:3)	0.35	0.42	0.47	-0.35	-0.45	-0.4	0	-0.19	0.42	0.42	0.65	0.5	0.57	-0.5	-0.51	-0.43	-0.47	-0.48	-0.28
	SM(44:0)	0.44	0.07	0.17	-0.22	-0.4	-0.12	-0.19	-0.28	0.13	0.12	0.37	0.28	0.5	-0.44	-0.23	-0.18	-0.33	-0.22	-0.4
	SM(45:0)	0.55	-0.02	0.1	0	-0.18	-0.1	-0.28	-0.29	0.09	0.03	0.33	0.2	0.44	-0.2	-0.11	-0.07	-0.16	-0.16	-0.32
	SM(45:1)	0.29	0.43	0.43	-0.34	-0.41	-0.4	-0.15	-0.26	0.5	0.44	0.56	0.49	0.52	-0.45	-0.48	-0.55	-0.45	-0.49	-0.37
	SM(47:0)	0.38	0.19	0.29	-0.18	-0.31	-0.23	-0.26	-0.27	0.15	0.2	0.4	0.34	0.52	-0.35	-0.28	-0.22	-0.3	-0.28	-0.39
	SM(47:1)	0.52	-0.12	0	0.03	-0.16	-0.05	-0.13	-0.12	0.03	-0.05	0.24	0.13	0.38	-0.21	-0.1	-0.06	-0.18	-0.17	-0.3
	TG(46:1)	0.61	0.25	0.31	-0.23	-0.4	-0.31	-0.25	-0.14	0.35	0.27	0.62	0.38	0.53	-0.43	-0.37	-0.29	-0.34	-0.31	-0.3
	TG(46:2)	0.57	0.22	0.28	-0.29	-0.46	-0.3	-0.28	-0.17	0.3	0.25	0.61	0.38	0.57	-0.49	-0.38	-0.28	-0.39	-0.33	-0.32
	TG(48:0)	0.52	0.27	0.34	-0.28	-0.45	-0.32	-0.23	-0.19	0.34	0.32	0.64	0.46	0.59	-0.48	-0.4	-0.32	-0.42	-0.4	-0.37
	TG(48:1)	0.58	0.28	0.36	-0.29	-0.48	-0.34	-0.25	-0.25	0.37	0.33	0.66	0.46	0.63	-0.51	-0.42	-0.34	-0.42	-0.39	-0.38
	TG(48:2)	0.52	0.31	0.39	-0.33	-0.52	-0.34	-0.24	-0.29	0.36	0.35	0.66	0.48	0.66	-0.56	-0.45	-0.36	-0.45	-0.41	-0.4
	TG(48:3)	0.45	0.16	0.23	-0.3	-0.46	-0.23	-0.17	-0.32	0.27	0.21	0.5	0.34	0.54	-0.5	-0.34	-0.27	-0.39	-0.3	-0.39
	TG(49:1)	0.5	0.41	0.48	-0.37	-0.55	-0.44	-0.25	-0.21	0.48	0.45	0.73	0.59	0.73	-0.58	-0.53	-0.48	-0.49	-0.5	-0.48
	TG(49:2)	0.48	0.38	0.47	-0.35	-0.55	-0.43	-0.24	-0.23	0.41	0.41	0.71	0.57	0.75	-0.58	-0.52	-0.44	-0.49	-0.49	-0.47
	TG(49:4)	0.3	0.39	0.39	-0.29	-0.34	-0.41	-0.13	-0.14	0.44	0.38	0.54	0.45	0.47	-0.39	-0.47	-0.48	-0.42	-0.49	-0.39
	TG(49:5)	0.4	0.4	0.44	-0.33	-0.42	-0.41	-0.1	-0.14	0.44	0.4	0.66	0.49	0.56	-0.47	-0.49	-0.44	-0.44	-0.47	-0.35
	TG(50:1)	0.51	0.3	0.38	-0.33	-0.51	-0.34	-0.29	-0.27	0.39	0.37	0.64	0.5	0.65	-0.54	-0.44	-0.4	-0.47	-0.45	-0.41
	TG(50:2)	0.45	0.32	0.41	-0.38	-0.57	-0.35	-0.27	-0.34	0.35	0.38	0.64	0.52	0.7	-0.6	-0.47	-0.4	-0.51	-0.46	-0.43
	TG(50:3)	0.37	0.16	0.25	-0.34	-0.5	-0.2	-0.2	-0.39	0.21	0.22	0.44	0.37	0.57	-0.54	-0.34	-0.28	-0.44	-0.35	-0.42
	TG(50:4)	0.41	0.05	0.14	-0.22	-0.4	-0.1	-0.16	-0.33	0.14	0.11	0.34	0.26	0.48	-0.44	-0.22	-0.18	-0.33	-0.22	-0.39
	TG(50:5)	0.55	-0.25	-0.15	0.09	-0.08	0.08	-0.17	-0.1	-0.09	-0.19	0.13	-0.02	0.24	-0.14	0.03	0.08	-0.1	-0.04	-0.22
	TG(51:1)	0.48	0.48	0.55	-0.4	-0.57	-0.47	-0.33	-0.18	0.47	0.52	0.77	0.64	0.75	-0.58	-0.55	-0.5	-0.49	-0.49	-0.48
	TG(51:2)	0.37	0.5	0.58	-0.41	-0.59	-0.48	-0.25	-0.26	0.46	0.52	0.74	0.65	0.79	-0.62	-0.57	-0.52	-0.51	-0.52	-0.49
	TG(51:3)	0.4	0.35	0.45	-0.37	-0.54	-0.35	-0.25	-0.24	0.33	0.38	0.6	0.53	0.71	-0.57	-0.45	-0.42	-0.45	-0.41	-0.53
	TG(51:4)	0.55	0.02	0.16	-0.06	-0.26	-0.11	-0.2	-0.25	0.11	0.07	0.34	0.26	0.51	-0.3	-0.17	-0.14	-0.24	-0.21	-0.4
	TG(51:5)	0.29	0.42	0.45	-0.36	-0.47	-0.35	-0.12	-0.2	0.45	0.45	0.57	0.53	0.57	-0.51	-0.47	-0.5	-0.48	-0.49	-0.3
	TG(51:6)	0.23	0.4	0.44	-0.39	-0.52	-0.32	-0.02	-0.25	0.4	0.43	0.56	0.52	0.57	-0.55	-0.47	-0.46	-0.49	-0.48	-0.24
	TG(52:2)	0.32	0.27	0.33	-0.29	-0.42	-0.26	-0.41	-0.31	0.29	0.31	0.49	0.42	0.57	-0.45	-0.34	-0.37	-0.38	-0.37	-0.36
	TG(52:6)	0.5	-0.23	-0.1	-0.03	-0.18	0.06	0.04	-0.09	-0.1	-0.18	0.18	0	0.26	-0.26	-0.06	0.06	-0.22	-0.12	-0.2
	TG(53:2)	0.32	0.49	0.57	-0.36	-0.51	-0.45	-0.35	-0.17	0.38	0.51	0.68	0.61	0.72	-0.53	-0.5	-0.47	-0.43	-0.45	-0.48
	TG(53:3)	0.24	0.38	0.47	-0.28	-0.42	-0.34	-0.31	-0.16	0.25	0.39	0.51	0.49	0.61	-0.44	-0.39	-0.37	-0.35	-0.35	-0.44
	TG(53:4)	0.35	0.18	0.29	-0.22	-0.34	-0.2	-0.23	-0.16	0.12	0.2	0.38	0.34	0.52	-0.39	-0.27	-0.23	-0.31	-0.27	-0.37
	TG(53:5)	0.41	0.31	0.35	-0.24	-0.34	-0.34	-0.22	-0.17	0.37	0.34	0.48	0.43	0.47	-0.38	-0.4	-0.42	-0.38	-0.42	-0.41
	TG(55:5)	0.35	0.37	0.44	-0.21	-0.33	-0.36	-0.17	-0.13	0.34	0.36	0.54	0.43	0.52	-0.34	-0.38	-0.31	-0.26	-0.28	-0.25
	TG(52:4) [ox]	0.25	-0.53	-0.52	0.24	0.23	0.48	-0.32	-0.05	-0.35	-0.48	-0.24	-0.42	-0.23	0.18	0.44	0.31	0.16	0.26	0.21
	TG(61:2) [ox]	0.1	-0.4	-0.41	0.5	0.47	0.33	-0.05	0.32	-0.33	-0.41	-0.42	-0.43	-0.38	0.47	0.41	0.28	0.37	0.29	0.36
	Fig. S1. Full list of molecular species in maternal plasma that correlate with breast milk lipids in Gambian 3 month old infants (n = 30), as determined by Pearson correlation coefficient. Isobaric species:*PC O (18:1), **TG(60:9)+37Cl.
