# Supplementary material for: Relationship between the lipid composition of maternal plasma and infant plasma through breast milk
Source: Metabolomics. 2019 Sep 25;15(10):129. doi: 10.1007/s11306-019-1589-z (PMC6761246; doi:10.1007/s11306-019-1589-z)
Supplement: Supplementary file 2 — Supplementary material 2 (XLSX 9 kb) [file 11306_2019_1589_MOESM2_ESM.xlsx]

## Sheet: Sheet1
	Mother		Infant
Lipid	Mean	Err	Mean	Err
CE	15·598%	0·418%	10·719%	0·243%
Cer	0·398%	0·023%	0·288%	0·016%
Chol	14·167%	1·428%	10·525%	1·295%
DG	2·093%	0·019%	3·422%	0·018%
lyso-PC	2·009%	0·046%	1·636%	0·029%
MG	0·016%	0·005%	0·016%	0·002%
PA	0·002%	0·001%	0·001%	0·000%
PC	30·597%	0·235%	23·080%	0·146%
PC-plas.	1·981%	0·017%	2·125%	0·014%
PE	8·239%	0·105%	8·765%	0·096%
SM	8·028%	0·048%	8·896%	0·050%
TG	16·871%	0·068%	30·527%	0·105%
	100·000%		100·000%
Table S1. Abundance of lipids and fats observed in positive ion mode in plasma from a cohort of native Gambian mothers (n = 30) 12w post partum. Err = standard error.
