# Supplementary material for: Relationship between the lipid composition of maternal plasma and infant plasma through breast milk
Source: Metabolomics. 2019 Sep 25;15(10):129. doi: 10.1007/s11306-019-1589-z (PMC6761246; doi:10.1007/s11306-019-1589-z)
Supplement: Supplementary file 3 — Supplementary material 3 (XLSX 9 kb) [file 11306_2019_1589_MOESM3_ESM.xlsx]

## Sheet: Sheet1
	Mother		Infant
Lipid	Mean	Err	Mean	Err
FAs	4·096%	0·349%	4·340%	0·378%
lyso-PS	8·616%	0·871%	7·663%	1·070%
PA	2·985%	0·179%	2·797%	0·175%
PG	9·000%	0·330%	16·371%	0·496%
PI	37·973%	1·113%	34·638%	0·968%
PS	37·330%	0·630%	34·191%	0·566%
	100·000%		100·000%
Table S2. Abundance of lipids and fats observed in negative ion mode in plasma from a cohort of native Gambian mothers (n = 30) 12w post partum. Err = standard error.
