# Supplementary material for: Relationship between the lipid composition of maternal plasma and infant plasma through breast milk
Source: Metabolomics. 2019 Sep 25;15(10):129. doi: 10.1007/s11306-019-1589-z (PMC6761246; doi:10.1007/s11306-019-1589-z)
Supplement: Supplementary file 4 — Supplementary material 4 (XLSX 9 kb) [file 11306_2019_1589_MOESM4_ESM.xlsx]

## Sheet: Sheet1
	Milk
Lipid	Mean	Err
CE	0·020%	0·014%
Cer	0·104%	0·005%
Chol	0·017%	0·009%
DG	15·202%	0·068%
lyso-PC	0·017%	0·001%
MG	0·071%	0·006%
PA	0·000%	0·000%
PC	0·237%	0·004%
PC-plas.	0·032%	0·002%
PE	0·175%	0·003%
SM	4·343%	0·080%
TG	79·783%	0·205%
	100·000%
Table S3. Abundance of lipids and fats observed in positive ion mode in breast milk collected at 12w post partum from a cohort of native Gambian mothers (n = 30). Err = standard error.
