# Supplementary material for: Relationship between the lipid composition of maternal plasma and infant plasma through breast milk
Source: Metabolomics. 2019 Sep 25;15(10):129. doi: 10.1007/s11306-019-1589-z (PMC6761246; doi:10.1007/s11306-019-1589-z)
Supplement: Supplementary file 5 — Supplementary material 5 (XLSX 9 kb) [file 11306_2019_1589_MOESM5_ESM.xlsx]

## Sheet: Sheet1
	Milk
Lipid	Mean	Err
FAs	6·224%	0·333%
lyso-PS	0·151%	0·056%
PA	1·749%	0·103%
PG	4·573%	0·186%
PI	20·426%	0·478%
PS	66·877%	0·632%
	100·000%
Table S4. Abundance of lipids observed in negative ion mode in breast milk collected at 12w post partum from a cohort of native Gambian mothers (n = 30). Err = standard error.
